# Supplementary material for: MoGCN: A Multi-Omics Integration Method Based on Graph Convolutional Network for Cancer Subtype Analysis
Source: Front Genet. 2022 Feb 2;13:806842. doi: 10.3389/fgene.2022.806842 (PMC8847688; doi:10.3389/fgene.2022.806842)
Supplement: Supplementary file 1 [file Table2.XLSX]

## Sheet: Table S2
Table S2. 10-year overall survival analysis on transcriptome level
Gene name	LogrankPValue	Prognosis
STC2	8.3e-09	favourable
ESR1	4.2e-08	favourable
CHAD	1.1e-07	favourable
IGCJ	3.9e-07	favourable
MGP	6.5e-07	favourable
CXCL13	8e-07	favourable
SCUBE2	1e-06	favourable
SLC1A1	1.4e-06	favourable
NAT1	1.6e-06	favourable
NPY1R	2.5e-06	favourable
SUSD3	2.6e-06	favourable
CLIC6	3.5e-06	favourable
SLC39A6	3.7e-06	favourable
CA12	5.2e-06	favourable
GSTM1	7.2e-06	favourable
CLSTN2	5.7e-05	favourable
IGFBP2	6.1e-05	favourable
TFF1	9.9e-05	favourable
AGR3	0.0002	favourable
PGR	0.0002	favourable
TAT	0.00031	favourable
GFRA1	0.00039	favourable
CXCL14	0.0006	favourable
CCL19	0.00067	favourable
GATA3	0.0009	favourable
HLA-DQA2	0.0012	favourable
SERPINA6	0.0025	favourable
SLC7A2	0.0025	favourable
DNALI1	0.0025	favourable
WFDC2	0.0032	favourable
AGR2	0.004	favourable
NKAIN1	0.0058	favourable
SHISA2	0.0071	favourable
IGL	0.0074	favourable
CPB1	0.0075	favourable
SLC44A4	0.0089	favourable
KCNJ3	0.01	favourable
MAOB	0.011	favourable
CACNG4	0.013	favourable
VTCN1	0.014	favourable
OBP2B	0.016	favourable
KRT14	0.02	favourable
TFF3	0.021	favourable
GP2	0.024	favourable
S100A1	0.024	favourable
ASPN	0.027	favourable
AZGP1	0.036	favourable
BEX1	0.04	favourable
SAA1	0.042	favourable
SFRP1	0.047	favourable
S100P	1.4e-05	unfavourable
LCN2	8.5e-05	unfavourable
SLPI	0.00023	unfavourable
CALML5	0.00024	unfavourable
S100A8	0.00028	unfavourable
DCD	0.00039	unfavourable
S100A9	0.00045	unfavourable
MMP1	0.00097	unfavourable
CRISP3	0.001	unfavourable
CLCA2	0.0013	unfavourable
CP	0.0035	unfavourable
KRT7	0.0037	unfavourable
PRAME	0.0052	unfavourable
KRT16	0.0087	unfavourable
CEACAM6	0.011	unfavourable
KRT81	0.017	unfavourable
PDZK1IP1	0.02	unfavourable
CEACAM5	0.023	unfavourable
S100A7	0.03	unfavourable
PPP1R1B	0.034	unfavourable
