# Supplementary material for: MoGCN: A Multi-Omics Integration Method Based on Graph Convolutional Network for Cancer Subtype Analysis
Source: Front Genet. 2022 Feb 2;13:806842. doi: 10.3389/fgene.2022.806842 (PMC8847688; doi:10.3389/fgene.2022.806842)
Supplement: Supplementary file 2 [file Table3.XLSX]

## Sheet: Table S3
Table S3. Differential GSVA pathways
Function	Rectome pathway term	Pvalue
Cell cycle	Cell Cycle	4.57e-09
	Cell Cycle, Mitotic	1.07e-07
	M Phase	0.00473782
	Mitotic G2-G2/M phases	1.1e-06
	The role of GTSE1 in G2/M progression after G2 checkpoint	0.000511924
	Mitotic G1 phase and G1/S transition	0.000103325
	Cyclin D associated events in G1	0.00161903
	G0 and Early G1	1.08e-05
	Cell Cycle Checkpoints	8.15e-05
	G1/S DNA Damage Checkpoints	0.000255983
	G2/M Checkpoints	0.00471098
	G2/M DNA damage checkpoint	0.00471098
	Chk1/Chk2(Cds1) mediated inactivation of Cyclin B:Cdk1 complex	0.000485359
DNA Repair	DNA Repair	0.0013161
	HDR through Homologous Recombination (HRR)	0.000385919
	Homologous DNA Pairing and Strand Exchange	0.00636691
Signal Transduction	Signaling by NOTCH	0.000828165
	Signaling by NOTCH4	0.000242282
	Pre-NOTCH Expression and Processing	0.00084621
	Signaling by TGF-beta Receptor Complex	0.00210658
	Transcriptional activity of SMAD2/SMAD3:SMAD4 heterotrimer	0.00210658
	Signaling by SCF-KIT	2.72e-08
RNA Polymerase Ⅱ Transcription	Transcriptional regulation by RUNX3	1.12e-06
	TP53 Regulates Transcription of Cell Death Genes	0.00747763
	TP53 Regulates Transcription of Cell Cycle Genes	7.98e-06
	TP53 Regulates Transcription of Genes Involved in G2 Cell Cycle Arrest	4.61e-06
	TP53 Regulates Transcription of DNA Repair Genes	0.000305432
Cell Death	Regulated Necrosis	0.00485465
	Pyroptosis	0.000254528
Growth receptors and second messengers	Signaling by KIT in disease	5.72e-07
	Signaling by FGFR in disease	0.00142306
	Signaling by FGFR1 in disease	0.00142306
	FGFR1 mutant receptor activation	0.00162952
	Signaling by cytosolic FGFR1 fusion mutants	0.00162952
Developmental Biology	Signaling by ROBO receptors	0.000360351
	L1CAM interactions	0.00184906
	Protein folding	3.75e-09
	Organelle biogenesis and maintenance	0.000152581
Immune System	Innate Immune System	0.00192505
	Fc epsilon receptor (FCERI) signaling	0.00882179
	FCERI mediated MAPK activation	0.000628146
	Toll-like Receptor Cascades	1.56e-06
	Toll Like Receptor 9 (TLR9) Cascade	4.48e-07
	Toll Like Receptor TLR1:TLR2 Cascade	4.48e-07
	Activation of the AP-1 family of transcription factors	2.94e-05
	MAPK targets/ Nuclear events mediated by MAP kinases	6.52e-09
	MyD88-independent TLR4 cascade	1.56e-06
	Neutrophil degranulation	0.00982291
	Interleukin-1 family signaling	0.00145923
	Interleukin-17 signaling	2.78e-08
Signal Transduction	Negative regulation of MAPK pathway	0.000151451
	RAF-independent MAPK1/3 activation	0.000132811
	Signaling by Insulin receptor	0.00214393
	Insulin receptor signalling cascade	0.00214393
	Nuclear Events (kinase and transcription factor activation)	2.53e-05
	ERK/MAPK targets	2.53e-05
	SHC1 events in ERBB2 signaling	0.00307907
	Downregulation of ERBB2 signaling	0.000665238
	VEGFR2 mediated vascular permeability	2.47e-05
	Nuclear signaling by ERBB4	0.00241073
	MTOR signalling	0.00466305
	Integrin signaling	0.00612093
	RHO GTPases activate PKNs	0.00134631
	Signaling by Nuclear Receptors	2.68e-06
	Estrogen-dependent gene expression	0.00692853
Metabolism	Metabolism of lipids	9.14e-15
	Ub-specific processing proteases	0.00684951
