# Supplementary material for: MoGCN: A Multi-Omics Integration Method Based on Graph Convolutional Network for Cancer Subtype Analysis
Source: Front Genet. 2022 Feb 2;13:806842. doi: 10.3389/fgene.2022.806842 (PMC8847688; doi:10.3389/fgene.2022.806842)
Supplement: Supplementary file 3 [file Table1.XLSX]

## Sheet: Table S1
Table S1.The performance of various algorithms after AE dimensionality reduction
Method	Accuracy	F1 score
AE+DT	0.7748±0.0501	0.7760±0.0461
AE+KNN	0.8454±0.0375	0.8285±0.0474
AE+GNB	0.8788±0.0479	0.8833±0.0446
AE+RF	0.8787±0.0477	0.8722±0.0529
AE+SVM	0.8827±0.0342	0.8744±0.0342
AE+DNN	0.8943±0.0395	0.8914±0.0437
AE+GrassmannCluster+GCN	0.8414±0.0312	0.8512±0.0316
AE+HOPES+GCN	0.8846±0.0395	0.8887±0.0404
MoGCN	0.8982±0.0246	0.9016 ±0.0235
